# Supplementary material for: Documentation system for plant transformation service and research
Source: Plant Methods. 2010 Jan 27;6:4. doi: 10.1186/1746-4811-6-4 (PMC2835674; doi:10.1186/1746-4811-6-4)
Supplement: Additional file 1 — MSTransformation2003. MS Access 2003 file, enable macros for full functionality. [file 1746-4811-6-4-S1.ZIP]

Archive with 1 entries (1 files):
- MSTransformation2003.mdb
