# Supplementary material for: Documentation system for plant transformation service and research
Source: Plant Methods. 2010 Jan 27;6:4. doi: 10.1186/1746-4811-6-4 (PMC2835674; doi:10.1186/1746-4811-6-4)
Supplement: Additional file 2 — SupplementaryFigures. The file contains pdf-files with screenshots on various forms of MSTransformation2003 to enable readers without access to MS-Access to view the forms. The content of each screenshot is addressed in the manuscript. [file 1746-4811-6-4-S2.ZIP]

Archive with 12 entries (12 files):
- AgrobacteriaMediatedTransformation.pdf
- BallisticTransformation.pdf
- Construct.pdf
- ExpertsModule.pdf
- ExpertsModulexxx.pdf
- Media_E_1.pdf
- Media_E_2.pdf
- MethodsExperts.pdf
- Method_E_1.pdf
- Method_E_2.pdf
- Next31days.pdf
- Startpage.pdf
